# Supplementary material for: A novel approach for exploring climatic factors limiting current pest distributions: A case study of Bemisia tabaci in north-west Europe and assessment of potential future establishment in the United Kingdom under climate change
Source: PLoS One. 2019 Aug 27;14(8):e0221057. doi: 10.1371/journal.pone.0221057 (PMC6711539; doi:10.1371/journal.pone.0221057)
Supplement: S1 Data — (XLSX) [file pone.0221057.s002.xlsx]

## Sheet: Whitefly_Counts
Figure 1
Outdoors				Indoors
INSEE code	Statut	City		Region	Count
49247	Inconnue	Possonnière		Ain, Departement de l'	0
49247	Inconnue	Possonnière		Aisne, Departement de l'	1
66140	Inconnue	Pézilla-la-Rivière		Allier, Departement de l'	0
66140	Inconnue	Pézilla-la-Rivière		Basses Alpes	1
66140	Inconnue	Pézilla-la-Rivière		Maritimes Alpes	2
66140	Inconnue	Pézilla-la-Rivière		Ardeche, Departement de l'	0
13036	Inconnue	Eyragues		Ardennes, Departement des	0
13036	Inconnue	Eyragues		Ariege, Departement de l'	3
72003	Serre	Allonnes		Aube, Departement de l'	0
72003	Serre	Allonnes		Aude, Departemente de l'	0
45234	Inconnue	Orléans		Aveyron, Departement de l'	5
87085	Serre	Limoges		Bas-Rhin, Departement du	5
13094	Inconnue	Saint-Étienne-du-Grès		Bouches-du-Rhone, Departement des	5
37273	Inconnue	Ville-aux-Dames		Calvados, Departement du	0
84031	Inconnue	Carpentras		Cantal, Departement du	0
84031	Inconnue	Carpentras		Charente, Departement de la	1
37244	Inconnue	Sazilly		Charente-Inferieure	0
66136	Serre	Perpignan		Cher, Departement du	1
66136	Serre	Perpignan		Correze, Departement de la	5
66136	Serre	Perpignan		Cote-d' Or, Departement de la	0
66213	Serre	Toulouges		Cotes-du-Nord, Departement des	0
66088	Plein champ	Ille-sur-Têt		Creuse, Departement de la	0
66088	Plein champ	Ille-sur-Têt		Deux-Sevres, Departement des	2
66002	Serre	Alénya		Dordogne, Departement de la	0
66002	Serre	Alénya		Doubs, Departement du	0
45234	Inconnue	Orléans		Drome, Departement de la	0
87085	Inconnue	Limoges		Essonne, Departement de l'	0
26006	Plein champ	Allex		Eure, Departement de l'	0
26007	Plein champ	Ambonil		Eure-et-Loir, Departement d'	0
26211	Plein champ	Montségur-sur-Lauzon		Finistere, Departement du	0
26211	Plein champ	Montségur-sur-Lauzon		Gard, Departement du	0
26007	Plein champ	Ambonil		Gers, Departement du	1
87085	Serre	Limoges		Gironde, Departement de la	5
84035	Serre	Cavaillon		Haut-Rhin, Departement du	1
37219	Inconnue	Saint-Genouph		Haute-Garonne, Departement de la	3
66065	Serre	Elne		Haute-Loire, Departement de la	0
66065	Serre	Elne		Haute-Marne, Departement de la	0
66144	Plein champ	Pollestres		Haute-Saone, Departement de la	0
66208	Serre	Théza		Haute-Savoie, Departement de la	0
65047	Serre	Aureilhan		Haute-Vienne, Departement de la	2
66065	Inconnue	Elne		Hautes-Alpes, Departement des	0
66133	Inconnue	Palau-del-Vidre		Hautes-Pyrenees, Departement des	3
66140	Inconnue	Pézilla-la-Rivière		Hauts-de-Seine, Departement des	0
66195	Inconnue	Soler		Herault, Departement de l'	0
66136	Inconnue	Perpignan		Ille-et-Vilaine, Departement d'	0
66065	Inconnue	Elne		Indre, Departement de l'	0
66065	Inconnue	Elne		Indre-et-Loire, Departement d'	4
37219	Inconnue	Saint-Genouph		Isere, Departement de l'	1
37219	Inconnue	Saint-Genouph		Jura, Departement du	0
37219	Inconnue	Saint-Genouph		Landes, Departement des	0
49231	Serre	Nuaillé		Loir-et-Cher, Departement de	0
66023	Inconnue	Bouleternère		Loire, Departement de la	0
66172	Inconnue	Saint-Estève			0
81105	Inconnue	Graulhet		Loiret, Departement du	0
66210	Inconnue	Thuir		Lot, Departement du	5
66210	Inconnue	Thuir		Lot-et-Garonne, Departement de	3
66210	Inconnue	Thuir		Lozere, Departement de la	0
66210	Inconnue	Thuir		Maine-et-Loire, Departement de	5
66172	Inconnue	Saint-Estève		Manche, Departement de la	0
84138	Inconnue	Valréas		Marne, Departement de la	0
84029	Inconnue	Camaret-sur-Aigues		Mayenne, Departement de la	0
83061	Inconnue	Fréjus		Meurthe-et-Moselle, Departement de	0
5061	Inconnue	Gap		Meuse, Departement de la	0
5171	Inconnue	Théus		Morbihan, Departement du	0
5029	Inconnue	Chabottes		Moselle, Departement de la	0
5029	Inconnue	Chabottes		Nievre, Departement de la	0
78356	Inconnue	Magny-les-Hameaux		Nord, Departement du	0
13097	Inconnue	Saint-Martin-de-Crau		Oise, Departement de l'	0
13004	Inconnue	Arles		Orne, Departement de l'	0
37163	Inconnue	Nazelles-Négron		Ville-de-Paris, Departement de	0
37233	Serre	Saint-Pierre-des-Corps		Pas-de-Calais, Departement du	0
37233	Serre	Saint-Pierre-des-Corps		Puy-de-Dome, Departement du	0
18242	Serre	Sancoins		Basses-Pyrenees, Departement des	2
16420	Inconnue	Voulgézac		Pyrenes-Orientales	5
13096	Plein champ	Saintes-Maries-de-la-Mer		Rhone, Departement du	0
13096	Plein champ	Saintes-Maries-de-la-Mer		Saone-et-Loire, Departement de	2
13096	Plein champ	Saintes-Maries-de-la-Mer		Sarthe, Departement de la	1
13096	Plein champ	Saintes-Maries-de-la-Mer		Savoie, Departement de la	0
19123	Inconnue	Malemort-sur-Corrèze		Seine-et-Marne, Departement de	0
12105	Inconnue	Fouillade		Seine-Maritime, Departement de la	0
12105	Inconnue	Fouillade		Seine-Saint-Denis, Departement de	0
72154	Inconnue	Flèche		Somme, Departement de la	0
13036	Tunnel froid	Eyragues		Tarn, Departement du	0
13036	Serre	Eyragues		Tarn-et-Garonne, Departement de	0
13036	Serre	Eyragues		Belfort	0
13014	Serre	Berre-l'Étang		Val-d'Oise, Departement du	0
13036	Serre	Eyragues		Val-de-Marne, Departement du	0
13036	Serre	Eyragues		Var, Departement du	0
13036	Serre	Eyragues		Vaucluse, Departement de	4
13089	Inconnue	Saint-Andiol		Vendee, Departement de la	0
13089	Inconnue	Saint-Andiol		Vienne, Departement de la	3
6064	Inconnue	Gattières		Vosges, Departement des	0
6122	Inconnue	Saint-Jeannet		Yonne, Departement de l'	0
86066	Serre	Châtellerault		Yvelines, Departement des	0
13014	Inconnue	Berre-l'Étang
45274	Inconnue	Saint-Denis-en-Val
13014	Inconnue	Berre-l'Étang
67019	Inconnue	Baldenheim
53014	Inconnue	Azé
38206	Serre	Laval
38206	Serre	Laval
13108	Inconnue	Tarascon
66059	Inconnue	Corneilla-del-Vercol
84031	Inconnue	Carpentras
49328	Serre	Saumur
66002	Inconnue	Alénya
13027	Serre	Châteaurenard
13027	Serre	Châteaurenard
84102	Inconnue	Roussillon
17086	Inconnue	Chaniers
16037	Serre	Bellon
84122	Inconnue	Sarrians
84080	Inconnue	Monteux
84013	Inconnue	Beaumettes
84054	Inconnue	Isle-sur-la-Sorgue
5171	Inconnue	Théus
84004	Inconnue	Aubignan
84087	Inconnue	Orange
84138	Inconnue	Valréas
29189	Inconnue	Plougastel-Daoulas
49246	Serre	Ponts-de-Cé
40028	Inconnue	Bastennes
40028	Inconnue	Bastennes
29232	Inconnue	Quimper
29232	Inconnue	Quimper
49347	Serre	Tiercé
29184	Inconnue	Plouénan
94065	Inconnue	Rungis
17086	Inconnue	Chaniers
44021	Inconnue	Bourgneuf-en-Retz
49278	Serre	Sainte-Gemmes-sur-Loire
19031	Inconnue	Brive-la-Gaillarde
37233	Serre	Saint-Pierre-des-Corps
37003	Serre	Amboise
6088	Inconnue	Nice
37261	Serre	Tours
24037	Inconnue	Bergerac
12238	Plein champ	Saint-Léons
13034	Inconnue	Eygalières
67019	Serre	Baldenheim
67019	Serre	Baldenheim
67019	Serre	Baldenheim
67197	Serre	Hindisheim
67197	Serre	Hindisheim
68070	Serre	Didenheim
68070	Serre	Didenheim
33457	Serre	Saint-Pardon-de-Conques
33457	Serre	Saint-Pardon-de-Conques
83061	Inconnue	Fréjus
83061	Inconnue	Fréjus
83069	Inconnue	Hyères
83069	Inconnue	Hyères
31547	Serre	Seysses
65100	Inconnue	Bordères-sur-l'Échez
65100	Inconnue	Bordères-sur-l'Échez
65100	Inconnue	Bordères-sur-l'Échez
33352	Serre	Réole
64376	Serre	Meillon
32119	Inconnue	Eauze
32119	Inconnue	Eauze
82002	Serre	Albias
81130	Serre	Lagarrigue
31089	Plein champ	Bretx
46042	Serre	Cahors
46042	Serre	Cahors
46042	Serre	Cahors
32256	Serre	Mirande
49361	Inconnue	Varennes-sur-Loire
82112	Serre	Moissac
37219	Inconnue	Saint-Genouph
49347	Serre	Tiercé
49347	Serre	Tiercé
49347	Serre	Tiercé
49347	Serre	Tiercé
66173	Inconnue	Saint-Féliu-d'Amont
67197	Inconnue	Hindisheim
33322	Inconnue	Pian-Médoc
33322	Inconnue	Pian-Médoc
12300	Inconnue	Villefranche-de-Rouergue
12300	Inconnue	Villefranche-de-Rouergue
82112	Inconnue	Moissac
40043	Inconnue	Bias
40043	Inconnue	Bias
47323	Inconnue	Villeneuve-sur-Lot
84083	Serre	Mornas
9282	Serre	Saverdun
47001	Inconnue	Agen
47201	Inconnue	Passage
46102	Inconnue	Figeac
46102	Inconnue	Figeac
2142	Serre	Castres
31490	Serre	Saint-Jory
30012	Inconnue	Aramon
9122	Inconnue	Foix
46231	Inconnue	Puy-l'Évêque
66208	Serre	Théza
84088	Inconnue	Pernes-les-Fontaines
4092	Serre	Garde
13103	Inconnue	Salon-de-Provence
49201	Serre	Ménitré
65047	Serre	Aureilhan
31044	Inconnue	Balma
31044	Inconnue	Balma
31117	Inconnue	Castelmaurou
31117	Inconnue	Castelmaurou
65304	Serre	Maubourguet
81145	Serre	Lisle-sur-Tarn
33315	Inconnue	Peintures
33315	Inconnue	Peintures
47280	Serre	Saint-Sylvestre-sur-Lot
47323	Serre	Villeneuve-sur-Lot
33315	Serre	Peintures
33315	Serre	Peintures
33075	Inconnue	Bruges
33075	Inconnue	Bruges
33075	Inconnue	Bruges
31416	Inconnue	Peyssies
20037	Inconnue	Biguglia
20032	Inconnue	Bastelicaccia
20032	Inconnue	Bastelicaccia
83071	Inconnue	Londe-les-Maures
81099	Inconnue	Gaillac
81099	Inconnue	Gaillac
82113	Serre	Molières
46011	Serre	Autoire
68070	Inconnue	Didenheim
68070	Inconnue	Didenheim
66195	Inconnue	Soler
66208	Inconnue	Théza
84007	Serre	Avignon
33457	Inconnue	Saint-Pardon-de-Conques
33457	Inconnue	Saint-Pardon-de-Conques
33457	Inconnue	Saint-Pardon-de-Conques
33457	Inconnue	Saint-Pardon-de-Conques
33457	Inconnue	Saint-Pardon-de-Conques
33457	Inconnue	Saint-Pardon-de-Conques
34199	Inconnue	Pézenas
37219	Inconnue	Saint-Genouph
37219	Inconnue	Saint-Genouph
81163	Serre	Mazamet
31315	Inconnue	Mane
31239	Inconnue	Isle-en-Dodon
49329	Inconnue	Savennières
49329	Inconnue	Savennières
47280	Serre	Saint-Sylvestre-sur-Lot
66213	Inconnue	Toulouges
66136	Inconnue	Perpignan
81273	Tunnel froid	Saïx
9167	Serre	Lézat-sur-Lèze
66210	Inconnue	Thuir
66210	Inconnue	Thuir
65460	Serre	Vic-en-Bigorre
66210	Inconnue	Thuir
66210	Inconnue	Thuir
66210	Inconnue	Thuir
66210	Inconnue	Thuir
66103	Inconnue	Marquixanes
66136	Inconnue	Perpignan
66136	Inconnue	Perpignan
66136	Inconnue	Perpignan
87085	Inconnue	Limoges
49246	Inconnue	Ponts-de-Cé
68141	Inconnue	Hochstatt
82112	Inconnue	Moissac
49247	Inconnue	Possonnière
49247	Inconnue	Possonnière
68315	Inconnue	Soultz-Haut-Rhin
45293	Inconnue	Saint-Maurice-sur-Fessard
46042	Serre	Cahors
18033	Inconnue	Bourges
31506	Inconnue	Saint-Orens-de-Gameville
31506	Inconnue	Saint-Orens-de-Gameville
31506	Inconnue	Saint-Orens-de-Gameville
66228	Serre	Villeneuve-la-Rivière
49247	Serre	Possonnière
49247	Serre	Possonnière
82101	Inconnue	Malause
79191	Serre	Niort
83069	Inconnue	Hyères
45274	Inconnue	Saint-Denis-en-Val
82101	Inconnue	Malause
82101	Inconnue	Malause
13027	Inconnue	Châteaurenard
20004	Inconnue	Ajaccio
49306	Inconnue	Saint-Martin-du-Fouilloux
47280	Serre	Saint-Sylvestre-sur-Lot
34333	Plein champ	Vic-la-Gardiole
34333	Plein champ	Vic-la-Gardiole
6088	Serre	Nice
6088	Serre	Nice
13096	Plein champ	Saintes-Maries-de-la-Mer
71018	Serre	Bantanges
71018	Serre	Bantanges
67152	Serre	Geispolsheim
67152	Serre	Geispolsheim
67152	Serre	Geispolsheim
67152	Inconnue	Geispolsheim
67152	Inconnue	Geispolsheim
67152	Inconnue	Geispolsheim

## Sheet: UK_EObs_June
	Climate Index (% of month)
	Fig 4A	Fig 4B	Fig 4C	Fig 4D
Latitude	TG10p	TN10p	>15°C	>=20°C AND <=30°C
49.875	--	--	--	--
50.125	96.5556	75.4815	28.8519	0.296296
50.375	93.8889	78.3778	31.4889	0.888889
50.625	94.6889	87.8222	24.5111	1
50.875	89.2328	79.0529	41.0847	1.86772
51.125	88.6566	82.9747	40.5404	2.37879
51.375	84.2569	80.5	47.7361	3.54861
51.625	83.6963	79.2667	48.4963	3.86667
51.875	84.0417	82.0417	47.2917	3.38889
52.125	84.7222	82.9691	45.7222	3.04938
52.375	85.9474	83.2456	42.5789	2.45029
52.625	87.731	83.848	39.6901	2.18129
52.875	88.2431	83.75	38.4444	2.22222
53.125	88.9915	85.7863	37.188	2.00855
53.375	89.2906	85.3675	37.1111	1.94017
53.625	90.213	86.4815	34.75	1.46296
53.875	92.213	87.5833	31.2778	1.01852
54.125	95.6667	92.1037	22.6667	0.385185
54.375	97.1368	94.5385	16.7607	0.239316
54.625	97.7576	95.2424	14.8687	0.121212
54.875	97.3704	94.6543	16.8148	0.0987654
55.125	98.1429	94.3175	13.8254	0.015873
55.375	98.6389	96	12.3056	0.0277778
55.625	98.2778	94.3333	15.6667	0
55.875	--	--	--	--
56.125	--	--	--	--
56.375	--	--	--	--
56.625	--	--	--	--
56.875	--	--	--	--
57.125	--	--	--	--
57.375	99.5556	97	4.55556	0
57.625	98.3333	95.4444	15.1111	0
57.875	--	--	--	--
58.125	--	--	--	--
58.375	99.6111	98.0556	3.83333	0
58.625	99.8889	99.1111	3	0
58.875	--	--	--	--
59.125	--	--	--	--
59.375	--	--	--	--
59.625	--	--	--	--

## Sheet: UK_EObs_July
	Climate Index (% of month)
	Fig 4A	Fig 4B	Fig 4C	Fig 4D
Latitude	TG10p	TN10p	>15°C	>=20°C AND <=30°C
49.875	--	--	--	--
50.125	99.5341	89.0323	71.4695	0.967742
50.375	97.8065	90.5161	69.957	3.48387
50.625	97.9785	95.1398	58.8817	2.86022
50.875	94.9002	89.1193	77.8648	7.68561
51.125	94.086	91.6618	76.3245	8.5435
51.375	90.9946	89.664	81.3038	11.6263
51.625	90.1075	88.853	81.7921	12.2652
51.875	90.4167	90.6048	80.961	11.9758
52.125	91.141	90.9677	79.8626	11.1529
52.375	92.4278	90.8489	77.4759	10.3226
52.625	93.5654	91.2564	74.6237	9.17374
52.875	94.1465	91.2634	73.0981	8.55511
53.125	94.3176	92.928	69.2804	8.27957
53.375	94.756	92.1919	69.0323	7.96526
53.625	95.1703	92.9211	66.8548	7.32079
53.875	96.1828	93.9964	62.8047	5.82437
54.125	98.2079	97.2688	49.6559	2.76703
54.375	98.8503	98.4864	40.7527	1.8445
54.625	99.1691	98.7488	36.4516	1.30987
54.875	99.2234	98.4946	41.9235	1.25448
55.125	99.6006	98.4178	37.3733	0.752688
55.375	99.5968	99.0591	36.3978	0.645161
55.625	99.5161	98.6022	43.0645	0.806452
55.875	--	--	--	--
56.125	--	--	--	--
56.375	--	--	--	--
56.625	--	--	--	--
56.875	--	--	--	--
57.125	--	--	--	--
57.375	100	99.4624	16.8817	0
57.625	99.5699	99.0323	41.7204	0.537634
57.875	--	--	--	--
58.125	--	--	--	--
58.375	100	99.6774	16.6667	0
58.625	100	99.8925	15	0
58.875	--	--	--	--
59.125	--	--	--	--
59.375	--	--	--	--
59.625	--	--	--	--

## Sheet: UK_EObs_August
	Climate Index (% of month)
	Fig 4A	Fig 4B	Fig 4C	Fig 4D
Latitude	TG10p	TN10p	>15°C	>=20°C AND <=30°C
49.875	--	--	--	--
50.125	99.5699	87.3477	82.2581	1.79211
50.375	98.5161	89.1828	77.6129	2.75269
50.625	98.7527	93.9785	60.9892	2.7957
50.875	97.0763	88.8121	78.2079	6.08295
51.125	96.085	92.0137	76.3685	6.83284
51.375	94.1062	90.4234	80.746	9.27419
51.625	93.6846	89.5412	81.4624	9.72043
51.875	93.6962	91.0081	80.1075	9.9664
52.125	94.1517	91.2963	78.8172	9.77897
52.375	94.9802	91.013	76.8534	9.56423
52.625	95.8178	91.3526	74.2388	8.8455
52.875	96.6196	91.4247	72.9032	8.01075
53.125	97.2787	92.9942	67.8825	6.74111
53.375	97.7171	92.7709	67.7667	6.41026
53.625	97.8136	93.4409	64.8656	6.21864
53.875	98.2975	94.328	60.5108	5.16129
54.125	99.4409	97.3262	45.0753	2.58065
54.375	99.7353	98.3954	35.5004	1.52192
54.625	99.8729	98.7879	30.0978	0.987292
54.875	99.9044	98.6141	35.6989	1.11111
55.125	99.9693	98.1413	33.6406	0.552995
55.375	99.9731	98.7634	32.957	0.564516
55.625	100	98.4409	40.0538	0.483871
55.875	--	--	--	--
56.125	--	--	--	--
56.375	--	--	--	--
56.625	--	--	--	--
56.875	--	--	--	--
57.125	--	--	--	--
57.375	100	99.7849	15.6989	0.107527
57.625	100	99.0323	40.8602	0.322581
57.875	--	--	--	--
58.125	--	--	--	--
58.375	100	99.8387	12.957	0.16129
58.625	100	99.7312	12.5806	0
58.875	--	--	--	--
59.125	--	--	--	--
59.375	--	--	--	--
59.625	--	--	--	--

## Sheet: UK_HadGEM3_June
	Climate Index (% of month)
	Fig 5												Fig 6
	>15°C												>=20°C AND <=30°C
	Baseline			GWL1.5			GWL2			GWL4			Baseline			GWL1.5			GWL2			GWL4
Latitude	Min	Mean	Max	Min	Mean	Max	Min	Mean	Max	Min	Mean	Max	Min	Mean	Max	Min	Mean	Max	Min	Mean	Max	Min	Mean	Max
60.75	--	--	--	--	--	--	--	--	--	--	--	--	--	--	--	--	--	--	--	--	--	--	--	--
60.25	0	0	0	0	0	0	0	0	0	0	0	0	0	0	0	0	0	0	0	0	0	0	0	0
59.75	--	--	--	--	--	--	--	--	--	--	--	--	--	--	--	--	--	--	--	--	--	--	--	--
59.25	--	--	--	--	--	--	--	--	--	--	--	--	--	--	--	--	--	--	--	--	--	--	--	--
58.75	--	--	--	--	--	--	--	--	--	--	--	--	--	--	--	--	--	--	--	--	--	--	--	--
58.25	0	0	0	0	0	0	0	0	0	0	0.524194	1.6129	0	0	0	0	0	0	0	0	0	0	0	0
57.75	--	--	--	--	--	--	--	--	--	--	--	--	--	--	--	--	--	--	--	--	--	--	--	--
57.25	--	--	--	--	--	--	--	--	--	--	--	--	--	--	--	--	--	--	--	--	--	--	--	--
56.75	--	--	--	--	--	--	--	--	--	--	--	--	--	--	--	--	--	--	--	--	--	--	--	--
56.25	--	--	--	--	--	--	--	--	--	--	--	--	--	--	--	--	--	--	--	--	--	--	--	--
55.75	--	--	--	--	--	--	--	--	--	--	--	--	--	--	--	--	--	--	--	--	--	--	--	--
55.25	0	0.0322581	0.107527	0	0.354839	0.887097	0.0806452	0.645161	1.20968	2.33871	4.87903	8.62903	0	0	0	0	0	0	0	0	0	0	0	0
54.75	0.129032	0.4	0.688172	0.0322581	1.37419	2.74194	1.32258	2.50323	3.6129	7.3871	10.7258	16.2581	0	0	0	0	0	0	0	0	0	0	0.00806452	0.0322581
54.25	0.232975	0.426523	0.645161	0.188172	1.51613	2.95699	1.45161	2.82796	3.95161	7.23118	12.1438	19.7849	0	0	0	0	0	0	0	0	0	0	0.0134409	0.0537634
53.75	1.41577	2.04301	2.47312	2.33871	4.86022	6.93548	4.22043	7.93011	10.7796	17.7957	24.3548	37.957	0	0	0	0	0	0	0	0	0	0	0.235215	0.806452
53.25	1.96621	3.05376	3.67127	3.64055	6.6129	9.51613	5.80645	10.2903	13.9401	21.129	28.5253	43.8018	0	0	0	0	0	0	0	0.00460829	0.0230415	0	0.339862	1.03687
52.75	2.42533	3.90203	4.95818	4.37276	7.75269	11.4875	6.6129	12.1111	15.7706	24.1398	32.4552	50.1613	0	0	0	0	0	0	0	0.00716846	0.0358423	0	0.434588	1.14695
52.25	3.22581	5.05376	6.40382	5.98566	9.63441	13.2258	8.29749	14.7742	19.8029	29.4444	37.7688	55.6989	0	0	0	0	0	0	0	0.00358423	0.0179211	0	0.649642	1.50538
51.75	4.03226	6.06452	7.02957	8.56855	12.6492	16.754	10.6452	18.2823	23.6089	35.9476	45.4688	65.121	0	0	0	0	0	0	0	0.00806452	0.0403226	0.0201613	1.07863	2.07661
51.25	2.89345	4.48094	5.67937	6.99413	10.5748	15.5865	8.13783	15.1789	19.912	32.4487	41.5872	60.2493	0	0	0	0	0	0	0	0.00879765	0.0439883	0	0.747801	1.81818
50.75	1.73387	2.73118	3.65591	5.34274	8.16532	13.0645	6.53226	11.7097	16.2702	29.1935	36.8145	54.3952	0	0	0	0	0	0	0	0	0	0	0.166331	0.443548
50.25	0.143369	0.616487	1.07527	1.07527	3.86022	8.97849	2.15054	6.6129	12.2043	19.6774	30.2823	52.7419	0	0	0	0	0	0	0	0	0	0	0.0403226	0.16129
49.75	--	--	--	--	--	--	--	--	--	--	--	--	--	--	--	--	--	--	--	--	--	--	--	--

## Sheet: UK_HadGEM3_July
	Climate Index (% of month)
	Fig 5												Fig 6
	>15°C												>=20°C AND <=30°C
	Baseline			GWL1.5			GWL2			GWL4			Baseline			GWL1.5			GWL2			GWL4
Latitude	Min	Mean	Max	Min	Mean	Max	Min	Mean	Max	Min	Mean	Max	Min	Mean	Max	Min	Mean	Max	Min	Mean	Max	Min	Mean	Max
60.75	--	--	--	--	--	--	--	--	--	--	--	--	--	--	--	--	--	--	--	--	--	--	--	--
60.25	0	0	0	0	1.13333	5	0	0.866667	3.33333	1.33333	6.45833	12.5	0	0	0	0	0	0	0	0	0	0	0	0
59.75	--	--	--	--	--	--	--	--	--	--	--	--	--	--	--	--	--	--	--	--	--	--	--	--
59.25	--	--	--	--	--	--	--	--	--	--	--	--	--	--	--	--	--	--	--	--	--	--	--	--
58.75	--	--	--	--	--	--	--	--	--	--	--	--	--	--	--	--	--	--	--	--	--	--	--	--
58.25	0.222222	0.777778	2.44444	1.16667	5.26667	14.3333	0.666667	5.96667	15.6667	9.5	23.25	32	0	0	0	0	0	0	0	0	0	0	0.0416667	0.166667
57.75	--	--	--	--	--	--	--	--	--	--	--	--	--	--	--	--	--	--	--	--	--	--	--	--
57.25	--	--	--	--	--	--	--	--	--	--	--	--	--	--	--	--	--	--	--	--	--	--	--	--
56.75	--	--	--	--	--	--	--	--	--	--	--	--	--	--	--	--	--	--	--	--	--	--	--	--
56.25	--	--	--	--	--	--	--	--	--	--	--	--	--	--	--	--	--	--	--	--	--	--	--	--
55.75	--	--	--	--	--	--	--	--	--	--	--	--	--	--	--	--	--	--	--	--	--	--	--	--
55.25	3.05556	4.26667	5.27778	6.16667	13.7	25.6667	6.75	17.7833	26.25	28	54.2917	79.1667	0	0	0	0	0	0	0	0.0333333	0.166667	0.0833333	1.0625	3.66667
54.75	7.6	9.82222	12.1556	14	22.62	35.3333	14.8333	28.4467	38.5667	38.9333	63.1917	83.4667	0	0.0177778	0.0666667	0	0.0933333	0.433333	0	0.173333	0.533333	0.233333	2.55	6.83333
54.25	8.42593	10.2111	12.1111	15.3333	24.3278	35.6389	16.7222	31.4222	42.3056	41.1667	67.2083	87.4167	0	0.0037037	0.0185185	0	0.0388889	0.166667	0	0.161111	0.638889	0.277778	2.59722	7.41667
53.75	22.3704	24.0593	26.7593	31.6389	42.9111	56.3333	34.3333	51.2667	62.9722	63.5278	83.6042	97.1111	0	0.0777778	0.222222	0.111111	0.511111	1.11111	0.0555556	0.711111	1.36111	1.58333	6.70139	15.1111
53.25	26.4444	28.4254	31.381	37.0952	48.4143	60.5952	38.4762	56.9571	68.2143	69.2857	86.7679	98.2619	0	0.165079	0.444444	0.380952	0.961905	1.90476	0.261905	1.00476	1.7381	3.09524	8.43452	18.119
52.75	31.4198	33.5111	37.0617	42.2222	54.8741	66.8148	44.463	63.3926	74.7037	76.0741	90.2593	99.463	0.0864198	0.232099	0.506173	0.425926	1.08889	1.98148	0.592593	1.34444	2.03704	3.48148	10.0556	21.463
52.25	37.2222	39.1457	42.2099	49.463	61.4741	72.4074	51.7593	70.7815	81.5	82.5	93.412	99.7222	0.197531	0.353086	0.617284	0.555556	1.62593	2.92593	1.2037	2.34444	3.46296	4.92593	13.1343	25.4074
51.75	45.7917	47.9417	50.8333	60.5833	70.55	80.5417	59.9583	79.1	88.625	89.1667	96.5	99.9375	0.430556	0.591667	0.833333	1.04167	2.725	5	2.4375	4.025	5.60417	7.58333	17.9167	32.6875
51.25	40.6364	43.1455	46.2222	56.2576	65.8939	76.5606	55.3182	75.2515	85.8333	84.1818	94.7576	99.9394	0.161616	0.323232	0.505051	0.530303	1.84242	3.78788	1.13636	2.72121	4.34848	4.78788	15.1023	30.9848
50.75	34.3611	36.775	39.3611	50.4375	59.0833	69.4792	50.3958	70.675	81.8125	78.1875	92.7708	99.75	0.0138889	0.0666667	0.125	0	0.866667	2.10417	0.0625	1.64167	3.16667	3.3125	12.4479	26.8542
50.25	29.7407	33.6593	37.3704	47.1111	58.3	68.8333	46.1111	68.8667	83.1667	71.3333	91.2778	99.8333	0	0	0	0	0.122222	0.555556	0	0.433333	1.38889	0.666667	7.20833	20.5556
49.75	--	--	--	--	--	--	--	--	--	--	--	--	--	--	--	--	--	--	--	--	--	--	--	--

## Sheet: UK_HadGEM3_August
	Climate Index (% of month)
	Fig 5												Fig 6
	>15°C												>=20°C AND <=30°C
	Baseline			GWL1.5			GWL2			GWL4			Baseline			GWL1.5			GWL2			GWL4
Latitude	Min	Mean	Max	Min	Mean	Max	Min	Mean	Max	Min	Mean	Max	Min	Mean	Max	Min	Mean	Max	Min	Mean	Max	Min	Mean	Max
60.75	--	--	--	--	--	--	--	--	--	--	--	--	--	--	--	--	--	--	--	--	--	--	--	--
60.25	0.107527	2.12903	7.09677	0.16129	12.2581	36.7742	1.6129	16.5806	60.1613	32.4194	57.9435	78.0645	0	0	0	0	0	0	0	0	0	0	0	0
59.75	--	--	--	--	--	--	--	--	--	--	--	--	--	--	--	--	--	--	--	--	--	--	--	--
59.25	--	--	--	--	--	--	--	--	--	--	--	--	--	--	--	--	--	--	--	--	--	--	--	--
58.75	--	--	--	--	--	--	--	--	--	--	--	--	--	--	--	--	--	--	--	--	--	--	--	--
58.25	9.89247	13.8925	18.4946	15.9677	31.7097	51.4516	17.4194	36.2258	71.9355	52.9032	74.8387	87.7419	0	0	0	0	0	0	0	0.0645161	0.322581	0.16129	0.483871	0.967742
57.75	--	--	--	--	--	--	--	--	--	--	--	--	--	--	--	--	--	--	--	--	--	--	--	--
57.25	--	--	--	--	--	--	--	--	--	--	--	--	--	--	--	--	--	--	--	--	--	--	--	--
56.75	--	--	--	--	--	--	--	--	--	--	--	--	--	--	--	--	--	--	--	--	--	--	--	--
56.25	--	--	--	--	--	--	--	--	--	--	--	--	--	--	--	--	--	--	--	--	--	--	--	--
55.75	--	--	--	--	--	--	--	--	--	--	--	--	--	--	--	--	--	--	--	--	--	--	--	--
55.25	32.957	37.0753	40.6452	54.6774	71.2258	84.2742	67.0968	78.4516	93.1452	95.0806	98.1048	99.8387	0	0	0	0	0.854839	2.01613	0	1.41935	5.40323	7.74194	13.8508	25
54.75	40.8817	44.3226	47.8495	61.6129	75.5806	85.2903	70.5806	81.7806	93.7419	95.6774	98.3065	99.8065	0	0.0731183	0.215054	0.0645161	1.85806	4.35484	0.612903	2.92258	8.58065	11.6774	18.7258	29.6129
54.25	45.1613	48.9498	52.5448	67.6882	81.2527	89.9462	76.1828	86.9409	96.9086	97.6613	99.2473	99.9731	0	0.09319	0.215054	0.0806452	1.94624	3.89785	0.887097	3.10215	7.95699	13.3871	20.7997	33.0914
53.75	66.7384	70.638	74.5878	83.871	92.3602	96.6398	89.5968	95.4516	99.6774	99.6505	99.879	100	0.107527	0.634409	1.07527	1.10215	6.54839	11.4247	5.72581	10.2688	20.7258	27.6882	39.496	51.1559
53.25	74.1782	77.3978	80.8909	87.4424	94.8203	98.1567	93.9401	97.2396	99.9309	99.9078	99.977	100	0.599078	1.29647	2.07373	2.76498	9.14286	15.0461	7.30415	13.7696	25.576	31.7512	46.0714	57.788
52.75	80.5257	83.9474	87.2999	91.6667	97.129	99.4086	97.2043	98.7491	100	100	100	100	0.979689	1.78256	2.7718	4.24731	11.3692	18.3692	9.19355	17.4265	31.362	36.7204	51.0349	60.5556
52.25	84.5639	87.9379	90.693	94.9821	98.3226	99.8387	98.5842	99.3692	100	100	100	100	1.74432	2.82676	4.21744	6.66667	14.9176	24.8208	13.853	23.0681	38.638	44.5341	55.2375	62.2043
51.75	91.4785	93.0914	94.5699	98.4073	99.5363	100	99.496	99.8629	100	100	100	100	3.18548	4.5914	5.92742	10.4032	20.7782	33.2661	19.0726	30.8911	47.9435	53.3468	60.7157	66.9355
51.25	88.8172	90.9834	93.3529	97.5953	99.2141	99.956	98.915	99.695	100	100	100	100	2.20919	3.54643	5.14174	7.11144	16.9472	28.4751	14.7214	25.7889	44.2962	48.8563	58.2588	66.7742
50.75	85.7527	87.6317	90.8602	97.379	98.7702	99.7984	98.1653	99.3831	100	100	100	100	0.913978	1.73925	2.5672	4.0121	12.1935	20.7863	11.0484	19.7661	38.5887	46.2702	56.8649	68.8306
50.25	86.5591	90.8244	94.2294	98.1183	98.8172	99.9462	98.4946	99.5054	100	100	100	100	0	0.344086	1.03943	0.591398	5.67742	10.5914	2.90323	11.1398	30.3226	27.2581	46.2634	69.2473
49.75	--	--	--	--	--	--	--	--	--	--	--	--	--	--	--	--	--	--	--	--	--	--	--	--

## Sheet: France_EObs_June
	Climate Index (% of month)
	Fig 4A	Fig 4B	Fig 4C	Fig 4D
Latitude	TG10p	TN10p	>15°C	>=20°C AND <=30°C
41.875	--	--	--	--
42.125	--	--	--	--
42.375	8.94444	4.61111	98.2222	51
42.625	6.22222	2.88889	98.8889	56
42.875	16.2778	12.2778	94.9444	45.1111
43.125	26.0889	24.1444	90.4333	36
43.375	24.0222	23.5378	91.7378	35.4044
43.625	23.2333	23.9222	91.7926	34.3148
43.875	26.6786	29.6905	90.0476	29.996
44.125	29.6329	33.9517	88.3043	27.285
44.375	32.0529	37	87.164	25.1958
44.625	34.117	39.7135	87.0994	23.9181
44.875	38.655	44.6667	83.3977	22.3041
45.125	39.4136	44.0062	83.8951	22.037
45.375	43.183	46.8497	80.9085	21.3464
45.625	45.2063	45.3757	79.0265	21.2751
45.875	49.5606	49.798	75.4949	19.1616
46.125	52.9872	55.1795	73.4744	17.3248
46.375	51.6111	53.6944	76.2659	17.0437
46.625	52.0538	54.2652	76.6523	16.509
46.875	53.3681	56.3819	75.5208	15.8403
47.125	54.4216	57.1895	74.3072	15.6928
47.375	55.6444	58.3194	72.9417	15.3333
47.625	55.9848	57.6566	73.6717	14.6919
47.875	59.8588	60.1204	70.4514	12.8866
48.125	63.8299	63.4535	66.3265	11.3651
48.375	65.8533	64.82	64.0489	10.7311
48.625	65.0278	63.2096	64.1591	11.3662
48.875	62.4501	62.7977	65.7806	12.7806
49.125	65.8547	66.4587	63.3903	11.3077
49.375	70.1792	69.3226	60.5878	8.88889
49.625	74.594	71.2949	53.8547	7.50855
49.875	76.716	73.6111	50.3148	6.61728
50.125	75.7521	73.2222	50.8376	7.18803
50.375	75.3939	69.2727	53.6061	7.52525
50.625	76.3472	62.3472	54.8472	7.26389
50.875	78.1481	57.0926	56.7407	5.87037
51.125	--	--	--	--

## Sheet: France_EObs_July
	Climate Index (% of month)
	Fig 4A	Fig 4B	Fig 4C	Fig 4D
Latitude	TG10p	TN10p	>15°C	>=20°C AND <=30°C
41.875	--	--	--	--
42.125	--	--	--	--
42.375	9.24731	4.62366	100	62.6344
42.625	8.3871	2.47312	100	65.1613
42.875	19.6774	15.5376	99.7849	61.8817
43.125	32.7849	31.6774	99.1505	50.9247
43.375	32.2366	31.3978	99.6043	47.4882
43.625	30.4624	31.3656	99.1971	44.2832
43.875	34.8157	38.3871	99.255	40.2189
44.125	38.8032	43.9271	98.6115	36.8583
44.375	42.2888	47.8495	98.382	35.8218
44.625	45.2688	51.3809	98.6531	35.6933
44.875	51.0187	58.2626	96.3497	33.9785
45.125	52.9391	58.1541	97.1027	34.3728
45.375	56.3314	60.9298	96.0911	32.9981
45.625	58.2232	58.7967	94.6288	33.1951
45.875	61.784	62.8543	92.8837	30.8504
46.125	64.7767	67.6716	92.6592	28.8999
46.375	63.8671	66.5207	94.977	29.6313
46.625	63.9334	67.2737	95.9625	29.008
46.875	64.7278	69.0827	95.2823	28.0981
47.125	65.8792	70.2309	94.4592	27.2391
47.375	67.1774	70.9731	93.6344	26.3844
47.625	67.5758	70.6989	94.6848	25.9018
47.875	71.0394	73.2213	92.8136	24.0703
48.125	74.4349	75.9337	90.5047	22.0891
48.375	76.3656	76.9161	89.5677	20.628
48.625	75.5034	75.479	90.0611	20.9018
48.875	72.6441	74.3535	90.1572	23.1045
49.125	75.7017	77.7006	89.308	21.3014
49.375	79.4173	80.8533	88.8935	18.6438
49.625	82.9198	82.6179	84.0488	16.6667
49.875	84.4086	84.1577	80.4182	16.2545
50.125	83.3416	83.3581	81.3234	17.2705
50.375	83.3333	80.9384	84.3695	18.2014
50.625	84.7715	75.2285	88.2796	17.4597
50.875	86.7384	70.8065	92.1685	17.1147
51.125	--	--	--	--

## Sheet: France_EObs_August
	Climate Index (% of month)
	Fig 4A	Fig 4B	Fig 4C	Fig 4D
Latitude	TG10p	TN10p	>15°C	>=20°C AND <=30°C
41.875	--	--	--	--
42.125	--	--	--	--
42.375	11.9892	5.37634	100	68.1183
42.625	9.03226	2.7957	100	69.8925
42.875	23.2258	15.6452	99.7849	66.828
43.125	35.4301	32.8065	99.3978	54.3118
43.375	34.2022	32.9763	99.5054	50.3742
43.625	33.3011	33.4265	99.1649	47.6703
43.875	38.8825	41.01	99.1667	42.7611
44.125	43.2165	46.6012	98.5507	38.5835
44.375	47.3528	50.7373	98.0492	37.0456
44.625	50.8942	54.9519	98.1834	35.8347
44.875	56.446	61.2677	95.897	33.5597
45.125	58.2198	61.7025	96.4695	33.7694
45.375	61.3156	64.4529	95.5155	31.8659
45.625	62.893	62.8213	94.4393	31.9662
45.875	65.9971	66.5298	92.7859	28.8172
46.125	69.359	71.2696	92.6923	26.2324
46.375	69.0975	70.3495	94.616	27.2619
46.625	69.5907	71.0995	95.1023	26.8921
46.875	70.5645	73.4106	94.207	26.2265
47.125	71.4516	74.1841	93.4883	25.9962
47.375	73.0027	74.9409	92.5	25.5215
47.625	73.3138	74.2351	93.6364	25.7502
47.875	76.3978	76.2545	92.3656	23.4028
48.125	79.5853	79.0586	90.4411	21.2399
48.375	81.4366	79.8022	89.7656	20.2301
48.625	81.1388	78.7366	90.3201	20.391
48.875	79.8704	78.9109	89.9586	21.6873
49.125	82.8426	81.7894	89.3438	18.831
49.375	85.9521	83.8952	88.9802	15.5186
49.625	88.354	84.4872	85.5376	13.4822
49.875	89.4624	86.6129	82.1625	12.9809
50.125	88.9247	86.1621	83.4409	13.6559
50.375	88.5337	82.9619	86.3343	14.8094
50.625	88.0645	76.3172	91.0081	15.8065
50.875	88.7634	72.3835	94.2294	15.9498
51.125	--	--	--	--

[truncated: 3 more sheets: France_HadGEM3_June, France_HadGEM3_July, France_HadGEM3_August]
